# Supplementary material for: Chromatographic Determination of the Mycotoxin Patulin in 219 Chinese Tea Samples and Implications for Human Health
Source: Molecules. 2022 Apr 29;27(9):2852. doi: 10.3390/molecules27092852 (PMC9103431; doi:10.3390/molecules27092852)
Supplement: Supplementary file 1 [file molecules-27-02852-s001.zip]

Archive with 1 entries (1 files):
- molecules-1683162-supplementary.pdf
